# Supplementary material for: The Sensitivity and Specificity of Loop-Mediated Isothermal Amplification (LAMP) Assay for Tuberculosis Diagnosis in Adults with Chronic Cough in Malawi
Source: PLoS One. 2016 May 12;11(5):e0155101. doi: 10.1371/journal.pone.0155101 (PMC4865214; doi:10.1371/journal.pone.0155101)
Supplement: S1 Table — (CSV) [file pone.0155101.s001.csv]

study_id	age	sex	hiv_status	lamp	smear	xpert	mgit_culture
2000064	18	1	0	0	0	0	0
2000222	19	1	0	1	1	1	1
2000038	58	1	0	0	0	0	0
2000232	55	0	0	0	0	1	0
2000043	30	1	0	0	0	0	0
2000061	18	1	0	1	0	0	1
2000042	21	1	0	0	0	0	0
2000198	18	0	0	0	0	0	0
2000196	16	1	0	0	0	0	0
2000184	24	0	0	0	0	0	0
2000223	19	1	0	0	0	0	0
2000046	18	1	0	0	0	0	0
2000150	31	0	0	0	0	0	0
2000026	25	0	0	0	0	0	0
2000239	15	0	0	1	1	1	1
2000054	NA	0	0	0	0	0	0
2000215	33	0	0	0	0	0	0
2000291	55	0	0	0	0	0	0
2000129	30	0	0	0	0	0	0
2000165	25	0	0	1	1	1	1
2000240	36	0	0	0	0	0	0
2000162	78	1	0	0	0	0	0
2000224	25	1	0	0	0	0	0
2000282	81	0	0	0	0	0	0
2000095	25	1	0	0	0	0	0
2000143	32	1	0	0	0	0	0
2000213	60	0	0	0	0	0	0
2000058	36	0	0	0	1	1	1
2000041	55	1	0	0	0	0	0
2000244	20	1	0	1	1	1	1
2000279	27	1	0	0	0	0	0
2000243	23	0	0	0	0	0	0
2000084	21	0	0	0	0	0	0
2000177	35	1	0	1	1	1	1
2000170	61	1	0	0	0	0	0
2000248	19	1	0	0	0	0	0
2000187	24	1	0	0	0	0	0
2000195	18	1	0	0	0	0	0
2000124	66	1	0	0	1	1	1
2000059	25	0	0	0	0	0	0
2000265	50	0	0	0	0	0	0
2000252	80	1	0	0	0	0	0
2000273	38	0	0	0	0	0	0
2000263	33	0	0	0	0	0	0
2000175	32	0	0	0	1	0	1
2000197	29	0	0	0	0	3	0
2000110	18	0	0	0	1	0	1
2000203	21	0	0	0	0	1	0
2000032	20	1	0	0	0	0	0
2000241	23	1	0	0	0	0	0
2000234	45	0	0	0	0	0	0
2000089	26	1	0	0	0	0	0
2000289	28	1	0	0	1	1	1
2000027	38	1	0	0	0	0	0
2000272	42	0	0	0	0	0	0
2000040	21	1	0	0	0	3	0
2000192	41	1	0	0	0	0	0
2000278	29	1	0	0	0	0	0
2000230	37	1	0	0	0	0	0
2000145	67	1	0	0	0	0	0
2000078	44	1	0	0	0	0	0
2000174	45	1	0	0	0	0	0
2000159	45	0	0	1	1	1	1
2000205	31	1	0	0	1	1	1
2000125	NA	1	0	0	0	0	0
2000049	27	0	0	0	0	0	0
2000178	35	0	0	0	0	0	0
2000076	64	0	0	0	1	1	1
2000136	27	1	0	1	1	1	1
2000022	25	0	0	0	0	0	0
2000035	58	1	0	0	0	0	0
2000255	20	1	0	0	0	0	0
2000202	40	1	0	0	0	0	0
2000119	23	0	0	0	0	0	0
2000066	20	1	0	0	0	0	1
2000284	16	1	0	0	0	0	0
2000266	20	1	0	0	0	0	0
2000090	18	1	0	0	0	0	0
2000062	39	0	0	0	0	1	0
2000189	33	1	0	0	0	0	0
2000023	25	1	0	0	0	0	0
2000264	30	1	0	0	0	0	0
2000052	37	1	0	0	0	0	0
2000207	33	0	0	0	1	1	1
2000116	70	1	0	0	0	0	0
2000160	30	1	0	0	0	0	0
2000102	30	0	0	0	0	0	0
2000274	67	0	0	0	0	0	0
2000259	31	1	0	0	0	0	0
2000101	51	0	0	0	0	0	0
2000072	41	0	0	0	0	0	0
2000214	41	0	0	0	0	0	0
2000077	27	0	0	0	0	0	0
2000186	33	1	0	0	0	0	0
2000218	30	0	0	0	0	0	0
2000281	43	0	0	0	0	0	0
2000194	24	1	0	0	0	0	0
2000268	24	0	0	0	0	0	0
2000036	60	0	0	0	NA	0	0
2000285	26	1	0	0	0	0	0
2000277	28	0	0	0	0	0	0
2000246	29	1	0	1	1	1	1
2000071	27	1	0	0	0	0	0
2000123	40	0	0	0	0	0	0
2000212	23	0	0	0	0	0	0
2000112	26	0	0	0	0	0	0
2000133	21	1	0	0	0	0	0
2000113	21	1	0	1	1	0	1
2000117	16	0	0	0	0	0	0
2000275	36	0	0	0	0	0	0
2000172	30	1	0	0	0	0	0
2000156	22	1	0	0	0	0	0
2000290	32	1	1	0	0	0	0
2000065	27	1	1	0	0	0	0
2000288	49	1	1	0	0	0	0
2000050	27	0	1	0	0	0	0
2000107	35	0	1	0	0	0	0
2000088	36	1	1	0	0	0	0
2000142	44	1	1	0	0	0	0
2000120	28	1	1	0	0	0	0
2000193	50	0	1	0	0	0	0
2000250	40	0	1	1	1	1	1
2000191	27	1	1	1	1	1	1
2000260	50	0	1	0	1	1	1
2000128	31	0	1	0	0	0	0
2000153	31	1	1	1	1	1	1
2000258	41	0	1	1	0	1	1
2000237	36	1	1	0	0	0	0
2000044	32	0	1	0	0	0	0
2000118	35	1	1	0	0	0	0
2000292	41	0	1	0	0	0	0
2000167	33	1	1	0	0	0	0
2000293	30	0	1	0	0	0	0
2000024	24	0	1	0	0	0	0
2000262	39	0	1	0	0	0	0
2000286	32	0	1	0	0	0	0
2000092	41	0	1	0	0	0	0
2000182	71	1	1	0	0	0	0
2000253	22	0	1	0	0	0	0
2000030	44	1	1	0	0	0	0
2000132	48	1	1	0	0	0	0
2000108	24	0	1	0	0	0	1
2000267	65	1	1	0	0	0	0
2000100	39	1	1	0	0	0	0
2000199	39	0	1	0	0	0	0
2000047	61	0	1	0	0	0	0
2000270	37	0	1	0	0	0	0
2000130	35	1	1	0	0	NA	0
2000131	41	0	1	0	0	0	0
2000139	35	1	1	0	0	0	0
2000083	25	1	1	0	0	0	0
2000069	31	0	1	0	0	0	0
2000075	27	0	1	0	0	0	0
2000261	38	1	1	0	0	0	0
2000152	24	1	1	0	0	1	0
2000287	42	0	1	0	0	0	0
2000208	45	1	1	0	1	1	1
2000256	35	1	1	0	0	0	0
2000134	22	0	1	0	0	0	0
2000171	43	1	1	0	1	0	1
2000127	35	0	1	1	0	1	1
2000283	52	1	1	0	0	0	0
2000166	52	0	1	0	0	0	0
2000068	29	1	1	0	0	0	0
2000161	41	0	1	0	0	0	0
2000176	32	0	1	0	0	0	0
2000163	27	0	1	0	0	0	0
2000180	69	1	1	0	0	0	0
2000294	37	0	1	0	0	0	0
2000098	35	1	1	0	0	0	0
2000236	50	0	1	0	0	1	0
2000037	57	1	1	0	0	0	0
2000067	24	1	1	0	0	0	0
2000254	28	1	1	1	1	1	1
2000094	51	0	1	0	0	1	0
2000149	31	0	1	0	0	0	0
2000179	37	0	1	0	0	1	0
2000137	29	0	1	0	0	0	0
2000135	51	1	1	0	0	0	0
2000111	35	0	1	0	0	0	0
2000085	22	1	1	0	0	0	0
2000269	51	0	1	0	0	0	0
2000164	34	1	1	0	0	0	0
2000155	31	0	1	0	0	0	0
2000251	44	0	1	0	0	0	0
2000221	35	1	1	0	0	0	0
2000247	32	1	1	0	0	0	0
2000031	29	1	1	0	0	0	0
2000183	44	1	1	0	0	0	0
2000060	40	1	1	0	0	0	0
2000148	29	1	1	0	0	0	0
2000025	41	0	1	0	0	0	0
2000204	48	1	1	0	0	1	0
2000097	29	0	1	0	0	0	0
2000033	65	1	1	0	0	0	0
2000181	30	1	1	1	1	1	1
2000086	34	0	1	0	0	0	0
2000190	36	0	1	0	0	0	0
2000188	58	0	1	0	0	0	0
2000229	26	0	1	1	1	1	1
2000039	35	1	1	0	0	0	0
2000114	44	1	1	0	0	0	0
2000211	35	0	1	0	0	0	0
2000209	18	0	1	0	0	0	0
2000051	43	1	1	1	1	1	1
2000109	37	0	1	0	0	0	0
2000173	43	1	1	1	1	1	1
2000048	51	0	1	0	0	0	0
2000158	25	0	1	0	0	0	0
2000151	38	0	1	0	0	0	0
2000087	31	0	1	0	1	0	1
2000122	34	0	1	0	0	0	0
2000034	26	1	1	0	0	0	0
2000053	41	0	1	0	0	0	0
2000238	22	1	NA	0	0	0	0
2000168	31	0	NA	1	1	1	1
2000028	25	1	NA	1	1	1	1
2000242	35	1	NA	0	0	0	0
2000147	28	0	NA	1	1	1	1
2000257	50	0	NA	0	0	0	0
2000144	33	1	NA	0	0	0	0
2000276	39	1	NA	0	0	0	0
2000231	37	1	NA	0	0	0	0
2000200	38	1	NA	1	1	0	1
2000157	29	1	NA	1	1	1	1
2000280	30	1	NA	0	0	0	0
2000055	17	0	NA	0	0	0	0
2000121	23	0	NA	0	0	0	0
2000070	20	0	NA	0	0	0	0
2000271	NA	0	NA	0	0	0	0
2000056	21	1	NA	1	1	1	1
2000106	26	1	NA	0	0	1	0
2000226	23	1	NA	0	0	0	0
